# Supplementary material for: A Scalable Approach for Discovering Conserved Active Subnetworks across Species
Source: PLoS Comput Biol. 2010 Dec 9;6(12):e1001028. doi: 10.1371/journal.pcbi.1001028 (PMC3000367; doi:10.1371/journal.pcbi.1001028)
Supplement: Table S5 — List of GO Terms enrichments for stem cells, differentiated cells and mixed subnetworks. (0.19 MB XLS) [file pcbi.1001028.s013.xls]

## Sheet: Sheet1
GO Terms enriched in stem cell subnetworks	GO Terms enriched in differentiated cell subnetworks	GO Terms enriched in mixed subnetworks
GO:0051169 nuclear transport	GO:0043303 mast cell degranulation	GO:0051049 regulation of transport
GO:0010564 regulation of cell cycle process	GO:0006909 phagocytosis	GO:0048066 pigmentation during development
GO:0009161 ribonucleoside monophosphate metabolic process	GO:0001656 metanephros development	GO:0002707 negative regulation of lymphocyte mediated immunity
GO:0006301 postreplication repair	GO:0051049 regulation of transport	GO:0001501 skeletal system development
GO:0030910 olfactory placode formation	GO:0001501 skeletal system development	GO:0002705 positive regulation of leukocyte mediated immunity
GO:0018212 peptidyl-tyrosine modification	GO:0002705 positive regulation of leukocyte mediated immunity	GO:0001503 ossification
GO:0008635 activation of caspase activity by cytochrome c	GO:0001503 ossification	GO:0002703 regulation of leukocyte mediated immunity
GO:0006281 DNA repair	GO:0002703 regulation of leukocyte mediated immunity	GO:0002709 regulation of T cell mediated immunity
GO:0048468 cell development	GO:0043306 positive regulation of mast cell degranulation	GO:0002708 positive regulation of lymphocyte mediated immunity
GO:0009628 response to abiotic stimulus	GO:0002709 regulation of T cell mediated immunity	GO:0014032 neural crest cell development
GO:0042326 negative regulation of phosphorylation	GO:0002708 positive regulation of lymphocyte mediated immunity	GO:0014033 neural crest cell differentiation
GO:0006270 DNA replication initiation	GO:0014032 neural crest cell development	GO:0006305 DNA alkylation
GO:0006275 regulation of DNA replication	GO:0014033 neural crest cell differentiation	GO:0014031 mesenchymal cell development
GO:0051251 positive regulation of lymphocyte activation	GO:0014031 mesenchymal cell development	GO:0000003 reproduction
GO:0048563 post-embryonic organ morphogenesis	GO:0000003 reproduction	GO:0018212 peptidyl-tyrosine modification
GO:0009892 negative regulation of metabolic process	GO:0018212 peptidyl-tyrosine modification	GO:0051491 positive regulation of filopodium assembly
GO:0009893 positive regulation of metabolic process	GO:0051491 positive regulation of filopodium assembly	GO:0008635 activation of caspase activity by cytochrome c
GO:0006950 response to stress	GO:0060017 parathyroid gland development	GO:0030593 neutrophil chemotaxis
GO:0031077 post-embryonic camera-type eye development	GO:0030593 neutrophil chemotaxis	GO:0006281 DNA repair
GO:0046651 lymphocyte proliferation	GO:0048468 cell development	GO:0048468 cell development
GO:0060068 vagina development	GO:0002824 positive regulation of adaptive immune response based on somatic recombination of immune receptors built from immunoglobulin superfamily domains	GO:0002824 positive regulation of adaptive immune response based on somatic recombination of immune receptors built from immunoglobulin superfamily domains
GO:0050789 regulation of biological process	GO:0002822 regulation of adaptive immune response based on somatic recombination of immune receptors built from immunoglobulin superfamily domains	GO:0002822 regulation of adaptive immune response based on somatic recombination of immune receptors built from immunoglobulin superfamily domains
GO:0051345 positive regulation of hydrolase activity	GO:0002821 positive regulation of adaptive immune response	GO:0002823 negative regulation of adaptive immune response based on somatic recombination of immune receptors built from immunoglobulin superfamily domains
GO:0042254 ribosome biogenesis	GO:0008361 regulation of cell size	GO:0002820 negative regulation of adaptive immune response
GO:0043029 T cell homeostasis	GO:0002673 regulation of acute inflammatory response	GO:0002821 positive regulation of adaptive immune response
GO:0002684 positive regulation of immune system process	GO:0002675 positive regulation of acute inflammatory response	GO:0008361 regulation of cell size
GO:0002682 regulation of immune system process	GO:0042325 regulation of phosphorylation	GO:0009628 response to abiotic stimulus
GO:0045910 negative regulation of DNA recombination	GO:0009607 response to biotic stimulus	GO:0042325 regulation of phosphorylation
GO:0048705 skeletal system morphogenesis	GO:0042089 cytokine biosynthetic process	GO:0048103 somatic stem cell division
GO:0048704 embryonic skeletal system morphogenesis	GO:0009605 response to external stimulus	GO:0042326 negative regulation of phosphorylation
GO:0048706 embryonic skeletal system development	GO:0002706 regulation of lymphocyte mediated immunity	GO:0009605 response to external stimulus
GO:0033077 T cell differentiation in the thymus	GO:0019538 protein metabolic process	GO:0002706 regulation of lymphocyte mediated immunity
GO:0009267 cellular response to starvation	GO:0001502 cartilage condensation	GO:0019538 protein metabolic process
GO:0008630 DNA damage response, signal transduction resulting in induction of apoptosis	GO:0051251 positive regulation of lymphocyte activation	GO:0006270 DNA replication initiation
GO:0006302 double-strand break repair	GO:0042035 regulation of cytokine biosynthetic process	GO:0001502 cartilage condensation
GO:0002521 leukocyte differentiation	GO:0001955 blood vessel maturation	GO:0051251 positive regulation of lymphocyte activation
GO:0002520 immune system development	GO:0051130 positive regulation of cellular component organization	GO:0002704 negative regulation of leukocyte mediated immunity
GO:0016070 RNA metabolic process	GO:0018149 peptide cross-linking	GO:0042692 muscle cell differentiation
GO:0016072 rRNA metabolic process	GO:0009892 negative regulation of metabolic process	GO:0002702 positive regulation of production of molecular mediator of immune response
GO:0002352 B cell negative selection	GO:0009893 positive regulation of metabolic process	GO:0021537 telencephalon development
GO:0002052 positive regulation of neuroblast proliferation	GO:0009891 positive regulation of biosynthetic process	GO:0048563 post-embryonic organ morphogenesis
GO:0031669 cellular response to nutrient levels	GO:0006950 response to stress	GO:0018149 peptide cross-linking
GO:0048147 negative regulation of fibroblast proliferation	GO:0048568 embryonic organ development	GO:0009892 negative regulation of metabolic process
GO:0048145 regulation of fibroblast proliferation	GO:0032760 positive regulation of tumor necrosis factor production	GO:0009893 positive regulation of metabolic process
GO:0048144 fibroblast proliferation	GO:0014812 muscle cell migration	GO:0006950 response to stress
GO:0018105 peptidyl-serine phosphorylation	GO:0050778 positive regulation of immune response	GO:0048568 embryonic organ development
GO:0045137 development of primary sexual characteristics	GO:0050789 regulation of biological process	GO:0031077 post-embryonic camera-type eye development
GO:0007126 meiosis	GO:0045402 regulation of interleukin-4 biosynthetic process	GO:0014812 muscle cell migration
GO:0007127 meiosis I	GO:0000902 cell morphogenesis	GO:0050778 positive regulation of immune response
GO:0000122 negative regulation of transcription from RNA polymerase II promoter	GO:0001798 positive regulation of type IIa hypersensitivity	GO:0046651 lymphocyte proliferation
GO:0033273 response to vitamin	GO:0009948 anterior/posterior axis specification	GO:0060068 vagina development
GO:0045621 positive regulation of lymphocyte differentiation	GO:0006887 exocytosis	GO:0050789 regulation of biological process
GO:0008284 positive regulation of cell proliferation	GO:0043029 T cell homeostasis	GO:0045402 regulation of interleukin-4 biosynthetic process
GO:0008285 negative regulation of cell proliferation	GO:0002684 positive regulation of immune system process	GO:0051347 positive regulation of transferase activity
GO:0008283 cell proliferation	GO:0046850 regulation of bone remodeling	GO:0000902 cell morphogenesis
GO:0043687 post-translational protein modification	GO:0002682 regulation of immune system process	GO:0051345 positive regulation of hydrolase activity
GO:0006974 response to DNA damage stimulus	GO:0045911 positive regulation of DNA recombination	GO:0051349 positive regulation of lyase activity
GO:0002440 production of molecular mediator of immune response	GO:0048705 skeletal system morphogenesis	GO:0043029 T cell homeostasis
GO:0042110 T cell activation	GO:0048704 embryonic skeletal system morphogenesis	GO:0002684 positive regulation of immune system process
GO:0007405 neuroblast proliferation	GO:0019882 antigen processing and presentation	GO:0046850 regulation of bone remodeling
GO:0000059 protein import into nucleus, docking	GO:0048706 embryonic skeletal system development	GO:0002682 regulation of immune system process
GO:0002902 regulation of B cell apoptosis	GO:0048701 embryonic cranial skeleton morphogenesis	GO:0002683 negative regulation of immune system process
GO:0045449 regulation of transcription	GO:0033077 T cell differentiation in the thymus	GO:0045911 positive regulation of DNA recombination
GO:0042594 response to starvation	GO:0043412 biopolymer modification	GO:0048705 skeletal system morphogenesis
GO:0051170 nuclear import	GO:0002526 acute inflammatory response	GO:0019882 antigen processing and presentation
GO:0018108 peptidyl-tyrosine phosphorylation	GO:0002524 hypersensitivity	GO:0033077 T cell differentiation in the thymus
GO:0022402 cell cycle process	GO:0002521 leukocyte differentiation	GO:0006306 DNA methylation
GO:0022403 cell cycle phase	GO:0002520 immune system development	GO:0051716 cellular response to stimulus
GO:0008219 cell death	GO:0016070 RNA metabolic process	GO:0021543 pallium development
GO:0007275 multicellular organismal development	GO:0051241 negative regulation of multicellular organismal process	GO:0043412 biopolymer modification
GO:0043065 positive regulation of apoptosis	GO:0030574 collagen catabolic process	GO:0006304 DNA modification
GO:0043067 regulation of programmed cell death	GO:0050654 chondroitin sulfate proteoglycan metabolic process	GO:0006302 double-strand break repair
GO:0051301 cell division	GO:0002053 positive regulation of mesenchymal cell proliferation	GO:0002521 leukocyte differentiation
GO:0043068 positive regulation of programmed cell death	GO:0006029 proteoglycan metabolic process	GO:0002520 immune system development
GO:0032526 response to retinoic acid	GO:0009967 positive regulation of signal transduction	GO:0016070 RNA metabolic process
GO:0000279 M phase	GO:0001796 regulation of type IIa hypersensitivity	GO:0002352 B cell negative selection
GO:0000278 mitotic cell cycle	GO:0048145 regulation of fibroblast proliferation	GO:0050654 chondroitin sulfate proteoglycan metabolic process
GO:0019219 regulation of nucleobase, nucleoside, nucleotide and nucleic acid metabolic process	GO:0048144 fibroblast proliferation	GO:0002051 osteoblast fate commitment
GO:0009220 pyrimidine ribonucleotide biosynthetic process	GO:0030888 regulation of B cell proliferation	GO:0009967 positive regulation of signal transduction
GO:0048597 post-embryonic camera-type eye morphogenesis	GO:0001822 kidney development	GO:0048147 negative regulation of fibroblast proliferation
GO:0051276 chromosome organization	GO:0042633 hair cycle	GO:0000165 MAPKKK cascade
GO:0048856 anatomical structure development	GO:0042488 positive regulation of odontogenesis of dentine-containing tooth	GO:0042633 hair cycle
GO:0001836 release of cytochrome c from mitochondria	GO:0030818 negative regulation of cAMP biosynthetic process	GO:0045137 development of primary sexual characteristics
GO:0006796 phosphate metabolic process	GO:0000122 negative regulation of transcription from RNA polymerase II promoter	GO:0001837 epithelial to mesenchymal transition
GO:0006793 phosphorus metabolic process	GO:0044243 multicellular organismal catabolic process	GO:0007126 meiosis
GO:0048523 negative regulation of cellular process	GO:0042481 regulation of odontogenesis	GO:0000122 negative regulation of transcription from RNA polymerase II promoter
GO:0048522 positive regulation of cellular process	GO:0042482 positive regulation of odontogenesis	GO:0033273 response to vitamin
GO:0010332 response to gamma radiation	GO:0030815 negative regulation of cAMP metabolic process	GO:0045621 positive regulation of lymphocyte differentiation
GO:0000087 M phase of mitotic cell cycle	GO:0042487 regulation of odontogenesis of dentine-containing tooth	GO:0001889 liver development
GO:0000084 S phase of mitotic cell cycle	GO:0045621 positive regulation of lymphocyte differentiation	GO:0008284 positive regulation of cell proliferation
GO:0007004 telomere maintenance via telomerase	GO:0032675 regulation of interleukin-6 production	GO:0035239 tube morphogenesis
GO:0046051 UTP metabolic process	GO:0008284 positive regulation of cell proliferation	GO:0008283 cell proliferation
GO:0002513 tolerance induction to self antigen	GO:0008285 negative regulation of cell proliferation	GO:0006875 cellular metal ion homeostasis
GO:0002260 lymphocyte homeostasis	GO:0032602 chemokine production	GO:0006874 cellular calcium ion homeostasis
GO:0002262 myeloid cell homeostasis	GO:0035239 tube morphogenesis	GO:0043687 post-translational protein modification
GO:0007369 gastrulation	GO:0008283 cell proliferation	GO:0006873 cellular ion homeostasis
GO:0007091 mitotic metaphase/anaphase transition	GO:0043687 post-translational protein modification	GO:0050871 positive regulation of B cell activation
GO:0051053 negative regulation of DNA metabolic process	GO:0050873 brown fat cell differentiation	GO:0006974 response to DNA damage stimulus
GO:0051052 regulation of DNA metabolic process	GO:0050871 positive regulation of B cell activation	GO:0001558 regulation of cell growth
GO:0030217 T cell differentiation	GO:0001558 regulation of cell growth	GO:0002440 production of molecular mediator of immune response
GO:0046036 CTP metabolic process	GO:0002440 production of molecular mediator of immune response	GO:0042110 T cell activation
GO:0006241 CTP biosynthetic process	GO:0042110 T cell activation	GO:0001657 ureteric bud development
GO:0006278 RNA-dependent DNA replication	GO:0044259 multicellular organismal macromolecule metabolic process	GO:0031644 regulation of neurological system process
GO:0019827 stem cell maintenance	GO:0001657 ureteric bud development	GO:0002902 regulation of B cell apoptosis
GO:0002429 immune response-activating cell surface receptor signaling pathway	GO:0044256 protein digestion	GO:0045449 regulation of transcription
GO:0044249 cellular biosynthetic process	GO:0044254 multicellular organismal protein catabolic process	GO:0048762 mesenchymal cell differentiation
GO:0000018 regulation of DNA recombination	GO:0045449 regulation of transcription	GO:0018108 peptidyl-tyrosine phosphorylation
GO:0016445 somatic diversification of immunoglobulins	GO:0007229 integrin-mediated signaling pathway	GO:0060021 palate development
GO:0016444 somatic cell DNA recombination	GO:0015819 lysine transport	GO:0042592 homeostatic process
GO:0016447 somatic recombination of immunoglobulin gene segments	GO:0045921 positive regulation of exocytosis	GO:0022407 regulation of cell-cell adhesion
GO:0016446 somatic hypermutation of immunoglobulin genes	GO:0048762 mesenchymal cell differentiation	GO:0022404 molting cycle process
GO:0009165 nucleotide biosynthetic process	GO:0030030 cell projection organization	GO:0022405 hair cycle process
GO:0045321 leukocyte activation	GO:0030031 cell projection assembly	GO:0022402 cell cycle process
GO:0009653 anatomical structure morphogenesis	GO:0030035 microspike assembly	GO:0022403 cell cycle phase
GO:0002764 immune response-regulating signal transduction	GO:0018108 peptidyl-tyrosine phosphorylation	GO:0006959 humoral immune response
GO:0002768 immune response-regulating cell surface receptor signaling pathway	GO:0060021 palate development	GO:0050905 neuromuscular process
GO:0042098 T cell proliferation	GO:0042592 homeostatic process	GO:0008219 cell death
GO:0009127 purine nucleoside monophosphate biosynthetic process	GO:0022404 molting cycle process	GO:0035283 central nervous system segmentation
GO:0006364 rRNA processing	GO:0022405 hair cycle process	GO:0035284 brain segmentation
GO:0006366 transcription from RNA polymerase II promoter	GO:0006959 humoral immune response	GO:0007275 multicellular organismal development
GO:0009887 organ morphogenesis	GO:0008219 cell death	GO:0008354 germ cell migration
GO:0009886 post-embryonic morphogenesis	GO:0007275 multicellular organismal development	GO:0050974 detection of mechanical stimulus involved in sensory perception
GO:0050793 regulation of developmental process	GO:0008354 germ cell migration	GO:0043065 positive regulation of apoptosis
GO:0050794 regulation of cellular process	GO:0002643 regulation of tolerance induction	GO:0043067 regulation of programmed cell death
GO:0051249 regulation of lymphocyte activation	GO:0002645 positive regulation of tolerance induction	GO:0043066 negative regulation of apoptosis
GO:0051238 sequestering of metal ion	GO:0043065 positive regulation of apoptosis	GO:0051301 cell division
GO:0007548 sex differentiation	GO:0043067 regulation of programmed cell death	GO:0043062 extracellular structure organization
GO:0009954 proximal/distal pattern formation	GO:0043066 negative regulation of apoptosis	GO:0043069 negative regulation of programmed cell death
GO:0050896 response to stimulus	GO:0043062 extracellular structure organization	GO:0043068 positive regulation of programmed cell death
GO:0008053 mitochondrial fusion	GO:0043069 negative regulation of programmed cell death	GO:0048598 embryonic morphogenesis
GO:0002694 regulation of leukocyte activation	GO:0043068 positive regulation of programmed cell death	GO:0032526 response to retinoic acid
GO:0002696 positive regulation of leukocyte activation	GO:0048598 embryonic morphogenesis	GO:0000279 M phase
GO:0009117 nucleotide metabolic process	GO:0002474 antigen processing and presentation of peptide antigen via MHC class I	GO:0000278 mitotic cell cycle
GO:0009314 response to radiation	GO:0019219 regulation of nucleobase, nucleoside, nucleotide and nucleic acid metabolic process	GO:0019219 regulation of nucleobase, nucleoside, nucleotide and nucleic acid metabolic process
GO:0006457 protein folding	GO:0048592 eye morphogenesis	GO:0060232 delamination
GO:0009259 ribonucleotide metabolic process	GO:0045086 positive regulation of interleukin-2 biosynthetic process	GO:0048592 eye morphogenesis
GO:0007049 cell cycle	GO:0006464 protein modification process	GO:0045086 positive regulation of interleukin-2 biosynthetic process
GO:0016064 immunoglobulin mediated immune response	GO:0032640 tumor necrosis factor production	GO:0006464 protein modification process
GO:0010212 response to ionizing radiation	GO:0050755 chemokine metabolic process	GO:0048597 post-embryonic camera-type eye morphogenesis
GO:0010563 negative regulation of phosphorus metabolic process	GO:0051270 regulation of cell motion	GO:0007569 cell aging
GO:0048569 post-embryonic organ development	GO:0048856 anatomical structure development	GO:0050910 detection of mechanical stimulus involved in sensory perception of sound
GO:0001782 B cell homeostasis	GO:0030539 male genitalia development	GO:0051276 chromosome organization
GO:0001783 B cell apoptosis	GO:0006833 water transport	GO:0048856 anatomical structure development
GO:0009147 pyrimidine nucleoside triphosphate metabolic process	GO:0006796 phosphate metabolic process	GO:0001836 release of cytochrome c from mitochondria
GO:0043270 positive regulation of ion transport	GO:0050818 regulation of coagulation	GO:0002698 negative regulation of immune effector process
GO:0009411 response to UV	GO:0006793 phosphorus metabolic process	GO:0006796 phosphate metabolic process
GO:0007131 reciprocal meiotic recombination	GO:0048523 negative regulation of cellular process	GO:0006793 phosphorus metabolic process
GO:0002566 somatic diversification of immune receptors via somatic mutation	GO:0048522 positive regulation of cellular process	GO:0048523 negative regulation of cellular process
GO:0045061 thymic T cell selection	GO:0032623 interleukin-2 production	GO:0048522 positive regulation of cellular process
GO:0045060 negative thymic T cell selection	GO:0048812 neuron projection morphogenesis	GO:0032623 interleukin-2 production
GO:0002460 adaptive immune response based on somatic recombination of immune receptors built from immunoglobulin superfamily domains	GO:0048771 tissue remodeling	GO:0010332 response to gamma radiation
GO:0042492 gamma-delta T cell differentiation	GO:0045765 regulation of angiogenesis	GO:0000087 M phase of mitotic cell cycle
GO:0045619 regulation of lymphocyte differentiation	GO:0031349 positive regulation of defense response	GO:0048771 tissue remodeling
GO:0048731 system development	GO:0001755 neural crest cell migration	GO:0007162 negative regulation of cell adhesion
GO:0002904 positive regulation of B cell apoptosis	GO:0003013 circulatory system process	GO:0043524 negative regulation of neuron apoptosis
GO:0050865 regulation of cell activation	GO:0007165 signal transduction	GO:0007165 signal transduction
GO:0050867 positive regulation of cell activation	GO:0007166 cell surface receptor linked signal transduction	GO:0007166 cell surface receptor linked signal transduction
GO:0033137 negative regulation of peptidyl-serine phosphorylation	GO:0007167 enzyme linked receptor protein signaling pathway	GO:0007167 enzyme linked receptor protein signaling pathway
GO:0050863 regulation of T cell activation	GO:0003018 vascular process in circulatory system	GO:0007169 transmembrane receptor protein tyrosine kinase signaling pathway
GO:0046040 IMP metabolic process	GO:0007169 transmembrane receptor protein tyrosine kinase signaling pathway	GO:0031343 positive regulation of cell killing
GO:0043584 nose development	GO:0031343 positive regulation of cell killing	GO:0032989 cellular component morphogenesis
GO:0033189 response to vitamin A	GO:0032989 cellular component morphogenesis	GO:0007004 telomere maintenance via telomerase
GO:0046629 gamma-delta T cell activation	GO:0031344 regulation of cell projection organization	GO:0002513 tolerance induction to self antigen
GO:0017038 protein import	GO:0031347 regulation of defense response	GO:0021593 rhombomere morphogenesis
GO:0045935 positive regulation of nucleobase, nucleoside, nucleotide and nucleic acid metabolic process	GO:0007004 telomere maintenance via telomerase	GO:0002260 lymphocyte homeostasis
GO:0045934 negative regulation of nucleobase, nucleoside, nucleotide and nucleic acid metabolic process	GO:0002514 B cell tolerance induction	GO:0002262 myeloid cell homeostasis
GO:0045936 negative regulation of phosphate metabolic process	GO:0050729 positive regulation of inflammatory response	GO:0007369 gastrulation
GO:0052548 regulation of endopeptidase activity	GO:0045786 negative regulation of cell cycle	GO:0045664 regulation of neuron differentiation
GO:0009168 purine ribonucleoside monophosphate biosynthetic process	GO:0002513 tolerance induction to self antigen	GO:0001909 leukocyte mediated cytotoxicity
GO:0042221 response to chemical stimulus	GO:0045785 positive regulation of cell adhesion	GO:0048291 isotype switching to IgG isotypes
GO:0009262 deoxyribonucleotide metabolic process	GO:0002260 lymphocyte homeostasis	GO:0002062 chondrocyte differentiation
GO:0006996 organelle organization	GO:0007369 gastrulation	GO:0001906 cell killing
GO:0051881 regulation of mitochondrial membrane potential	GO:0050727 regulation of inflammatory response	GO:0021695 cerebellar cortex development
GO:0051924 regulation of calcium ion transport	GO:0045664 regulation of neuron differentiation	GO:0045669 positive regulation of osteoblast differentiation
GO:0032200 telomere organization	GO:0001909 leukocyte mediated cytotoxicity	GO:0031295 T cell costimulation
GO:0044237 cellular metabolic process	GO:0048291 isotype switching to IgG isotypes	GO:0031294 lymphocyte costimulation
GO:0006399 tRNA metabolic process	GO:0002062 chondrocyte differentiation	GO:0051054 positive regulation of DNA metabolic process
GO:0051928 positive regulation of calcium ion transport	GO:0002063 chondrocyte development	GO:0051053 negative regulation of DNA metabolic process
GO:0006259 DNA metabolic process	GO:0001906 cell killing	GO:0051052 regulation of DNA metabolic process
GO:0019222 regulation of metabolic process	GO:0045669 positive regulation of osteoblast differentiation	GO:0030216 keratinocyte differentiation
GO:0046902 regulation of mitochondrial membrane permeability	GO:0051054 positive regulation of DNA metabolic process	GO:0030217 T cell differentiation
GO:0009218 pyrimidine ribonucleotide metabolic process	GO:0051052 regulation of DNA metabolic process	GO:0030218 erythrocyte differentiation
GO:0006473 protein amino acid acetylation	GO:0030216 keratinocyte differentiation	GO:0006278 RNA-dependent DNA replication
GO:0002381 immunoglobulin production during immune response	GO:0030217 T cell differentiation	GO:0050804 regulation of synaptic transmission
GO:0048863 stem cell differentiation	GO:0006278 RNA-dependent DNA replication	GO:0010033 response to organic substance
GO:0048864 stem cell development	GO:0051707 response to other organism	GO:0019827 stem cell maintenance
GO:0048869 cellular developmental process	GO:0051704 multi-organism process	GO:0031668 cellular response to extracellular stimulus
GO:0051208 sequestering of calcium ion	GO:0031668 cellular response to extracellular stimulus	GO:0002429 immune response-activating cell surface receptor signaling pathway
GO:0051209 release of sequestered calcium ion into cytosol	GO:0002429 immune response-activating cell surface receptor signaling pathway	GO:0021696 cerebellar cortex morphogenesis
GO:0048513 organ development	GO:0000018 regulation of DNA recombination	GO:0000018 regulation of DNA recombination
GO:0009167 purine ribonucleoside monophosphate metabolic process	GO:0045651 positive regulation of macrophage differentiation	GO:0016567 protein ubiquitination
GO:0048518 positive regulation of biological process	GO:0016445 somatic diversification of immunoglobulins	GO:0016445 somatic diversification of immunoglobulins
GO:0048519 negative regulation of biological process	GO:0016444 somatic cell DNA recombination	GO:0016444 somatic cell DNA recombination
GO:0016570 histone modification	GO:0016447 somatic recombination of immunoglobulin gene segments	GO:0016447 somatic recombination of immunoglobulin gene segments
GO:0042127 regulation of cell proliferation	GO:0002274 myeloid leukocyte activation	GO:0016446 somatic hypermutation of immunoglobulin genes
GO:0051093 negative regulation of developmental process	GO:0015918 sterol transport	GO:0006468 protein amino acid phosphorylation
GO:0051282 regulation of sequestering of calcium ion	GO:0006468 protein amino acid phosphorylation	GO:0045321 leukocyte activation
GO:0006606 protein import into nucleus	GO:0035162 embryonic hemopoiesis	GO:0048008 platelet-derived growth factor receptor signaling pathway
GO:0042129 regulation of T cell proliferation	GO:0045321 leukocyte activation	GO:0001763 morphogenesis of a branching structure
GO:0006605 protein targeting	GO:0048008 platelet-derived growth factor receptor signaling pathway	GO:0001913 T cell mediated cytotoxicity
GO:0003006 reproductive developmental process	GO:0001763 morphogenesis of a branching structure	GO:0009653 anatomical structure morphogenesis
GO:0002376 immune system process	GO:0007411 axon guidance	GO:0042097 interleukin-4 biosynthetic process
GO:0002377 immunoglobulin production	GO:0042310 vasoconstriction	GO:0002764 immune response-regulating signal transduction
GO:0002204 somatic recombination of immunoglobulin genes during immune response	GO:0050828 regulation of liquid surface tension	GO:0001912 positive regulation of leukocyte mediated cytotoxicity
GO:0033554 cellular response to stress	GO:0051179 localization	GO:0002768 immune response-regulating cell surface receptor signaling pathway
GO:0043525 positive regulation of neuron apoptosis	GO:0044266 multicellular organismal macromolecule catabolic process	GO:0042098 T cell proliferation
GO:0051101 regulation of DNA binding	GO:0001913 T cell mediated cytotoxicity	GO:0001910 regulation of leukocyte mediated cytotoxicity
GO:0043383 negative T cell selection	GO:0009653 anatomical structure morphogenesis	GO:0006366 transcription from RNA polymerase II promoter
GO:0009113 purine base biosynthetic process	GO:0042097 interleukin-4 biosynthetic process	GO:0009887 organ morphogenesis
GO:0042981 regulation of apoptosis	GO:0002764 immune response-regulating signal transduction	GO:0009880 embryonic pattern specification
GO:0045059 positive thymic T cell selection	GO:0044260 cellular macromolecule metabolic process	GO:0050793 regulation of developmental process
GO:0031570 DNA integrity checkpoint	GO:0001912 positive regulation of leukocyte mediated cytotoxicity	GO:0009888 tissue development
GO:0002208 somatic diversification of immunoglobulins during immune response	GO:0043300 regulation of leukocyte degranulation	GO:0050794 regulation of cellular process
GO:0002339 B cell selection	GO:0002768 immune response-regulating cell surface receptor signaling pathway	GO:0002889 regulation of immunoglobulin mediated immune response
GO:0007005 mitochondrion organization	GO:0043302 positive regulation of leukocyte degranulation	GO:0051249 regulation of lymphocyte activation
GO:0016573 histone acetylation	GO:0042098 T cell proliferation	GO:0051239 regulation of multicellular organismal process
GO:0002200 somatic diversification of immune receptors	GO:0043304 regulation of mast cell degranulation	GO:0051238 sequestering of metal ion
GO:0048646 anatomical structure formation involved in morphogenesis	GO:0044268 multicellular organismal protein metabolic process	GO:0021658 rhombomere 3 morphogenesis
GO:0052547 regulation of peptidase activity	GO:0051799 negative regulation of hair follicle development	GO:0051235 maintenance of location
GO:0015908 fatty acid transport	GO:0007586 digestion	GO:0046660 female sex differentiation
GO:0001776 leukocyte homeostasis	GO:0001910 regulation of leukocyte mediated cytotoxicity	GO:0002710 negative regulation of T cell mediated immunity
GO:0001775 cell activation	GO:0006366 transcription from RNA polymerase II promoter	GO:0007548 sex differentiation
GO:0010259 multicellular organismal aging	GO:0045087 innate immune response	GO:0009954 proximal/distal pattern formation
GO:0006188 IMP biosynthetic process	GO:0033005 positive regulation of mast cell activation	GO:0009952 anterior/posterior pattern formation
GO:0006183 GTP biosynthetic process	GO:0009887 organ morphogenesis	GO:0050896 response to stimulus
GO:0002757 immune response-activating signal transduction	GO:0009880 embryonic pattern specification	GO:0008053 mitochondrial fusion
GO:0012501 programmed cell death	GO:0050793 regulation of developmental process	GO:0006512 ubiquitin cycle
GO:0031400 negative regulation of protein modification process	GO:0009889 regulation of biosynthetic process	GO:0002694 regulation of leukocyte activation
GO:0009123 nucleoside monophosphate metabolic process	GO:0009888 tissue development	GO:0002697 regulation of immune effector process
GO:0012502 induction of programmed cell death	GO:0050794 regulation of cellular process	GO:0002696 positive regulation of leukocyte activation
GO:0006355 regulation of transcription, DNA-dependent	GO:0002888 positive regulation of myeloid leukocyte mediated immunity	GO:0051969 regulation of transmission of nerve impulse
GO:0006357 regulation of transcription from RNA polymerase II promoter	GO:0002889 regulation of immunoglobulin mediated immune response	GO:0045076 regulation of interleukin-2 biosynthetic process
GO:0006350 transcription	GO:0051249 regulation of lymphocyte activation	GO:0002699 positive regulation of immune effector process
GO:0006351 transcription, DNA-dependent	GO:0051239 regulation of multicellular organismal process	GO:0043011 myeloid dendritic cell differentiation
GO:0050671 positive regulation of lymphocyte proliferation	GO:0051238 sequestering of metal ion	GO:0048302 regulation of isotype switching to IgG isotypes
GO:0006189 'de novo' IMP biosynthetic process	GO:0051235 maintenance of location	GO:0009314 response to radiation
GO:0032774 RNA biosynthetic process	GO:0002883 regulation of hypersensitivity	GO:0043405 regulation of MAP kinase activity
GO:0030154 cell differentiation	GO:0002885 positive regulation of hypersensitivity	GO:0007049 cell cycle
GO:0040009 regulation of growth rate	GO:0002886 regulation of myeloid leukocyte mediated immunity	GO:0050766 positive regulation of phagocytosis
GO:0045580 regulation of T cell differentiation	GO:0007223 Wnt receptor signaling pathway, calcium modulating pathway	GO:0050767 regulation of neurogenesis
GO:0045582 positive regulation of T cell differentiation	GO:0009954 proximal/distal pattern formation	GO:0050764 regulation of phagocytosis
GO:0045586 regulation of gamma-delta T cell differentiation	GO:0006897 endocytosis	GO:0016064 immunoglobulin mediated immune response
GO:0045588 positive regulation of gamma-delta T cell differentiation	GO:0009952 anterior/posterior pattern formation	GO:0010212 response to ionizing radiation
GO:0046777 protein amino acid autophosphorylation	GO:0007224 smoothened signaling pathway	GO:0010563 negative regulation of phosphorus metabolic process
GO:0009719 response to endogenous stimulus	GO:0050896 response to stimulus	GO:0001944 vasculature development
GO:0006139 nucleobase, nucleoside, nucleotide and nucleic acid metabolic process	GO:0034381 lipoprotein particle clearance	GO:0050768 negative regulation of neurogenesis
GO:0051327 M phase of meiotic cell cycle	GO:0051339 regulation of lyase activity	GO:0048820 hair follicle maturation
GO:0001701 in utero embryonic development	GO:0002694 regulation of leukocyte activation	GO:0031399 regulation of protein modification process
GO:0051321 meiotic cell cycle	GO:0002697 regulation of immune effector process	GO:0001782 B cell homeostasis
GO:0051320 S phase	GO:0002696 positive regulation of leukocyte activation	GO:0001783 B cell apoptosis
GO:0001704 formation of primary germ layer	GO:0002699 positive regulation of immune effector process	GO:0043270 positive regulation of ion transport
GO:0051329 interphase of mitotic cell cycle	GO:0043011 myeloid dendritic cell differentiation	GO:0009411 response to UV
GO:0008629 induction of apoptosis by intracellular signals	GO:0048302 regulation of isotype switching to IgG isotypes	GO:0007131 reciprocal meiotic recombination
GO:0043368 positive T cell selection	GO:0032103 positive regulation of response to external stimulus	GO:0002566 somatic diversification of immune receptors via somatic mutation
GO:0033135 regulation of peptidyl-serine phosphorylation	GO:0032101 regulation of response to external stimulus	GO:0043473 pigmentation
GO:0043009 chordate embryonic development	GO:0007044 cell-substrate junction assembly	GO:0045061 thymic T cell selection
GO:0032502 developmental process	GO:0032963 collagen metabolic process	GO:0045060 negative thymic T cell selection
GO:0048332 mesoderm morphogenesis	GO:0050766 positive regulation of phagocytosis	GO:0002460 adaptive immune response based on somatic recombination of immune receptors built from immunoglobulin superfamily domains
GO:0048333 mesodermal cell differentiation	GO:0050764 regulation of phagocytosis	GO:0042492 gamma-delta T cell differentiation
GO:0032508 DNA duplex unwinding	GO:0016064 immunoglobulin mediated immune response	GO:0051674 localization of cell
GO:0010524 positive regulation of calcium ion transport into cytosol	GO:0051240 positive regulation of multicellular organismal process	GO:0045619 regulation of lymphocyte differentiation
GO:0032471 reduction of endoplasmic reticulum calcium ion concentration	GO:0001944 vasculature development	GO:0048731 system development
GO:0060216 definitive hemopoiesis	GO:0016068 type I hypersensitivity	GO:0002904 positive regulation of B cell apoptosis
GO:0016485 protein processing	GO:0031399 regulation of protein modification process	GO:0048736 appendage development
GO:0016481 negative regulation of transcription	GO:0042044 fluid transport	GO:0030323 respiratory tube development
GO:0051259 protein oligomerization	GO:0008038 neuron recognition	GO:0030324 lung development
GO:0051253 negative regulation of RNA metabolic process	GO:0043277 apoptotic cell clearance	GO:0055012 ventricular cardiac muscle cell differentiation
GO:0051252 regulation of RNA metabolic process	GO:0048858 cell projection morphogenesis	GO:0030326 embryonic limb morphogenesis
GO:0050670 regulation of lymphocyte proliferation	GO:0045061 thymic T cell selection	GO:0050865 regulation of cell activation
GO:0051254 positive regulation of RNA metabolic process	GO:0045060 negative thymic T cell selection	GO:0050864 regulation of B cell activation
GO:0010522 regulation of calcium ion transport into cytosol	GO:0030809 negative regulation of nucleotide biosynthetic process	GO:0050867 positive regulation of cell activation
GO:0006919 activation of caspase activity	GO:0002460 adaptive immune response based on somatic recombination of immune receptors built from immunoglobulin superfamily domains	GO:0033137 negative regulation of peptidyl-serine phosphorylation
GO:0032392 DNA geometric change	GO:0042493 response to drug	GO:0050860 negative regulation of T cell receptor signaling pathway
GO:0009260 ribonucleotide biosynthetic process	GO:0042492 gamma-delta T cell differentiation	GO:0050863 regulation of T cell activation
GO:0042113 B cell activation	GO:0030803 negative regulation of cyclic nucleotide biosynthetic process	GO:0015849 organic acid transport
GO:0046112 nucleobase biosynthetic process	GO:0042490 mechanoreceptor differentiation	GO:0051146 striated muscle cell differentiation
GO:0006839 mitochondrial transport	GO:0051674 localization of cell	GO:0048608 reproductive structure development
GO:0046039 GTP metabolic process	GO:0002237 response to molecule of bacterial origin	GO:0001525 angiogenesis
GO:0043269 regulation of ion transport	GO:0045619 regulation of lymphocyte differentiation	GO:0001649 osteoblast differentiation
GO:0001974 blood vessel remodeling	GO:0048730 epidermis morphogenesis	GO:0006325 establishment or maintenance of chromatin architecture
GO:0009263 deoxyribonucleotide biosynthetic process	GO:0048731 system development	GO:0033189 response to vitamin A
GO:0050851 antigen receptor-mediated signaling pathway	GO:0048732 gland development	GO:0046629 gamma-delta T cell activation
GO:0050853 B cell receptor signaling pathway	GO:0045617 negative regulation of keratinocyte differentiation	GO:0045935 positive regulation of nucleobase, nucleoside, nucleotide and nucleic acid metabolic process
GO:0050854 regulation of antigen receptor-mediated signaling pathway	GO:0048736 appendage development	GO:0045934 negative regulation of nucleobase, nucleoside, nucleotide and nucleic acid metabolic process
GO:0006917 induction of apoptosis	GO:0030323 respiratory tube development	GO:0030182 neuron differentiation
GO:0007584 response to nutrient	GO:0030324 lung development	GO:0045936 negative regulation of phosphate metabolic process
GO:0006915 apoptosis	GO:0030326 embryonic limb morphogenesis	GO:0052548 regulation of endopeptidase activity
GO:0006913 nucleocytoplasmic transport	GO:0050865 regulation of cell activation	GO:0035054 embryonic heart tube anterior/posterior pattern formation
GO:0048050 post-embryonic eye morphogenesis	GO:0050864 regulation of B cell activation	GO:0035051 cardiac cell differentiation
GO:0006310 DNA recombination	GO:0050867 positive regulation of cell activation	GO:0060033 anatomical structure regression
GO:0006753 nucleoside phosphate metabolic process	GO:0050863 regulation of T cell activation	GO:0022414 reproductive process
GO:0000077 DNA damage checkpoint	GO:0045073 regulation of chemokine biosynthetic process	GO:0000904 cell morphogenesis involved in differentiation
GO:0000075 cell cycle checkpoint	GO:0002011 morphogenesis of an epithelial sheet	GO:0055066 di-, tri-valent inorganic cation homeostasis
GO:0051726 regulation of cell cycle	GO:0001525 angiogenesis	GO:0035113 embryonic appendage morphogenesis
GO:0030900 forebrain development	GO:0001649 osteoblast differentiation	GO:0042221 response to chemical stimulus
GO:0048593 camera-type eye morphogenesis	GO:0021700 developmental maturation	GO:0035295 tube development
GO:0007090 regulation of S phase of mitotic cell cycle	GO:0001936 regulation of endothelial cell proliferation	GO:0045404 positive regulation of interleukin-4 biosynthetic process
GO:0046633 alpha-beta T cell proliferation	GO:0043583 ear development	GO:0007507 heart development
GO:0051283 negative regulation of sequestering of calcium ion	GO:0046629 gamma-delta T cell activation	GO:0009581 detection of external stimulus
GO:0006260 DNA replication	GO:0045935 positive regulation of nucleobase, nucleoside, nucleotide and nucleic acid metabolic process	GO:0032200 telomere organization
GO:0006261 DNA-dependent DNA replication	GO:0045934 negative regulation of nucleobase, nucleoside, nucleotide and nucleic acid metabolic process	GO:0044237 cellular metabolic process
GO:0043281 regulation of caspase activity	GO:0030182 neuron differentiation	GO:0051928 positive regulation of calcium ion transport
GO:0043280 positive regulation of caspase activity	GO:0060033 anatomical structure regression	GO:0006259 DNA metabolic process
GO:0043283 biopolymer metabolic process	GO:0042033 chemokine biosynthetic process	GO:0019220 regulation of phosphate metabolic process
GO:0006268 DNA unwinding during replication	GO:0035116 embryonic hindlimb morphogenesis	GO:0019222 regulation of metabolic process
GO:0019724 B cell mediated immunity	GO:0000904 cell morphogenesis involved in differentiation	GO:0046902 regulation of mitochondrial membrane permeability
GO:0009209 pyrimidine ribonucleoside triphosphate biosynthetic process	GO:0055066 di-, tri-valent inorganic cation homeostasis	GO:0048584 positive regulation of response to stimulus
GO:0009208 pyrimidine ribonucleoside triphosphate metabolic process	GO:0035113 embryonic appendage morphogenesis	GO:0048583 regulation of response to stimulus
GO:0007006 mitochondrial membrane organization	GO:0007267 cell-cell signaling	GO:0002381 immunoglobulin production during immune response
GO:0046649 lymphocyte activation	GO:0035295 tube development	GO:0008206 bile acid metabolic process
GO:0046643 regulation of gamma-delta T cell activation	GO:0045404 positive regulation of interleukin-4 biosynthetic process	GO:0048863 stem cell differentiation
GO:0046640 regulation of alpha-beta T cell proliferation	GO:0007507 heart development	GO:0048864 stem cell development
GO:0046641 positive regulation of alpha-beta T cell proliferation	GO:0002863 positive regulation of inflammatory response to antigenic stimulus	GO:0009968 negative regulation of signal transduction
GO:0046645 positive regulation of gamma-delta T cell activation	GO:0044237 cellular metabolic process	GO:0009966 regulation of signal transduction
GO:0048872 homeostasis of number of cells	GO:0044236 multicellular organismal metabolic process	GO:0048869 cellular developmental process
GO:0006163 purine nucleotide metabolic process	GO:0043299 leukocyte degranulation	GO:0046851 negative regulation of bone remodeling
GO:0006164 purine nucleotide biosynthetic process	GO:0032755 positive regulation of interleukin-6 production	GO:0051208 sequestering of calcium ion
GO:0045190 isotype switching	GO:0002866 positive regulation of acute inflammatory response to antigenic stimulus	GO:0051209 release of sequestered calcium ion into cytosol
GO:0031667 response to nutrient levels	GO:0035137 hindlimb morphogenesis	GO:0032330 regulation of chondrocyte differentiation
GO:0032943 mononuclear cell proliferation	GO:0042953 lipoprotein transport	GO:0048513 organ development
GO:0032946 positive regulation of mononuclear cell proliferation	GO:0019220 regulation of phosphate metabolic process	GO:0048514 blood vessel morphogenesis
GO:0032944 regulation of mononuclear cell proliferation	GO:0019221 cytokine-mediated signaling pathway	GO:0048518 positive regulation of biological process
GO:0007346 regulation of mitotic cell cycle	GO:0019222 regulation of metabolic process	GO:0048519 negative regulation of biological process
GO:0016049 cell growth	GO:0048584 positive regulation of response to stimulus	GO:0016570 histone modification
GO:0030183 B cell differentiation	GO:0048583 regulation of response to stimulus	GO:0042127 regulation of cell proliferation
GO:0016043 cellular component organization	GO:0002381 immunoglobulin production during immune response	GO:0051093 negative regulation of developmental process
GO:0065007 biological regulation	GO:0009968 negative regulation of signal transduction	GO:0051282 regulation of sequestering of calcium ion
GO:0016265 death	GO:0009966 regulation of signal transduction	GO:0042129 regulation of T cell proliferation
GO:0051325 interphase	GO:0048869 cellular developmental process	GO:0003006 reproductive developmental process
GO:0046546 development of primary male sexual characteristics	GO:0046851 negative regulation of bone remodeling	GO:0003002 regionalization
GO:0009156 ribonucleoside monophosphate biosynthetic process	GO:0051208 sequestering of calcium ion	GO:0043434 response to peptide hormone stimulus
GO:0009152 purine ribonucleotide biosynthetic process	GO:0051209 release of sequestered calcium ion into cytosol	GO:0007179 transforming growth factor beta receptor signaling pathway
GO:0009150 purine ribonucleotide metabolic process	GO:0032330 regulation of chondrocyte differentiation	GO:0002507 tolerance induction
GO:0008156 negative regulation of DNA replication	GO:0048513 organ development	GO:0016477 cell migration
GO:0008152 metabolic process	GO:0048514 blood vessel morphogenesis	GO:0032446 protein modification by small protein conjugation
GO:0001707 mesoderm formation	GO:0048518 positive regulation of biological process	GO:0050730 regulation of peptidyl-tyrosine phosphorylation
GO:0045165 cell fate commitment	GO:0048519 negative regulation of biological process	GO:0050732 negative regulation of peptidyl-tyrosine phosphorylation
GO:0016540 protein autoprocessing	GO:0042127 regulation of cell proliferation	GO:0002376 immune system process
GO:0033261 regulation of S phase	GO:0051093 negative regulation of developmental process	GO:0002377 immunoglobulin production
GO:0016569 covalent chromatin modification	GO:0031589 cell-substrate adhesion	GO:0002204 somatic recombination of immunoglobulin genes during immune response
GO:0009790 embryonic development	GO:0051282 regulation of sequestering of calcium ion	GO:0033554 cellular response to stress
GO:0009792 embryonic development ending in birth or egg hatching	GO:0042129 regulation of T cell proliferation	GO:0001914 regulation of T cell mediated cytotoxicity
GO:0008340 determination of adult life span	GO:0003002 regionalization	GO:0048340 paraxial mesoderm morphogenesis
GO:0008033 tRNA processing	GO:0002761 regulation of myeloid leukocyte differentiation	GO:0043525 positive regulation of neuron apoptosis
GO:0009651 response to salt stress	GO:0031279 regulation of cyclase activity	GO:0030204 chondroitin sulfate metabolic process
GO:0009126 purine nucleoside monophosphate metabolic process	GO:0007179 transforming growth factor beta receptor signaling pathway	GO:0055065 metal ion homeostasis
GO:0009124 nucleoside monophosphate biosynthetic process	GO:0007178 transmembrane receptor protein serine/threonine kinase signaling pathway	GO:0006928 cell motion
GO:0007417 central nervous system development	GO:0007160 cell-matrix adhesion	GO:0031341 regulation of cell killing
GO:0000723 telomere maintenance	GO:0002507 tolerance induction	GO:0048167 regulation of synaptic plasticity
GO:0006221 pyrimidine nucleotide biosynthetic process	GO:0016477 cell migration	GO:0043383 negative T cell selection
GO:0006349 genetic imprinting	GO:0007379 segment specification	GO:0002456 T cell mediated immunity
GO:0000725 recombinational repair	GO:0050730 regulation of peptidyl-tyrosine phosphorylation	GO:0019884 antigen processing and presentation of exogenous antigen
GO:0000724 double-strand break repair via homologous recombination	GO:0002376 immune system process	GO:0042981 regulation of apoptosis
GO:0006228 UTP biosynthetic process	GO:0002377 immunoglobulin production	GO:0034097 response to cytokine stimulus
GO:0006346 methylation-dependent chromatin silencing	GO:0033003 regulation of mast cell activation	GO:0030005 cellular di-, tri-valent inorganic cation homeostasis
GO:0043543 protein amino acid acylation	GO:0002204 somatic recombination of immunoglobulin genes during immune response	GO:0045058 T cell selection
GO:0022613 ribonucleoprotein complex biogenesis	GO:0001914 regulation of T cell mediated cytotoxicity	GO:0045059 positive thymic T cell selection
GO:0044238 primary metabolic process	GO:0030204 chondroitin sulfate metabolic process	GO:0031570 DNA integrity checkpoint
GO:0006298 mismatch repair	GO:0022603 regulation of anatomical structure morphogenesis	GO:0050906 detection of stimulus involved in sensory perception
GO:0045596 negative regulation of cell differentiation	GO:0051101 regulation of DNA binding	GO:0016574 histone ubiquitination
GO:0045595 regulation of cell differentiation	GO:0006928 cell motion	GO:0002208 somatic diversification of immunoglobulins during immune response
GO:0045892 negative regulation of transcription, DNA-dependent	GO:0031341 regulation of cell killing	GO:0002339 B cell selection
GO:0045893 positive regulation of transcription, DNA-dependent	GO:0043383 negative T cell selection	GO:0007005 mitochondrion organization
GO:0016925 protein sumoylation	GO:0010324 membrane invagination	GO:0002200 somatic diversification of immune receptors
GO:0055086 nucleobase, nucleoside and nucleotide metabolic process	GO:0002456 T cell mediated immunity	GO:0031346 positive regulation of cell projection organization
GO:0001711 endodermal cell fate commitment	GO:0019884 antigen processing and presentation of exogenous antigen	GO:0030879 mammary gland development
GO:0001710 mesodermal cell fate commitment	GO:0042159 lipoprotein catabolic process	GO:0048646 anatomical structure formation involved in morphogenesis
GO:0008637 apoptotic mitochondrial changes	GO:0042981 regulation of apoptosis	GO:0052547 regulation of peptidase activity
GO:0051094 positive regulation of developmental process	GO:0002455 humoral immune response mediated by circulating immunoglobulin	GO:0015908 fatty acid transport
GO:0043170 macromolecule metabolic process	GO:0030005 cellular di-, tri-valent inorganic cation homeostasis	GO:0050954 sensory perception of mechanical stimulus
GO:0045941 positive regulation of transcription	GO:0002438 acute inflammatory response to antigenic stimulus	GO:0001776 leukocyte homeostasis
GO:0045944 positive regulation of transcription from RNA polymerase II promoter	GO:0045058 T cell selection	GO:0001775 cell activation
GO:0030098 lymphocyte differentiation	GO:0045059 positive thymic T cell selection	GO:0001773 myeloid dendritic cell activation
GO:0030097 hemopoiesis	GO:0002437 inflammatory response to antigenic stimulus	GO:0006955 immune response
GO:0017145 stem cell division	GO:0045055 regulated secretory pathway	GO:0030278 regulation of ossification
GO:0009991 response to extracellular stimulus	GO:0016574 histone ubiquitination	GO:0030279 negative regulation of ossification
GO:0031325 positive regulation of cellular metabolic process	GO:0002208 somatic diversification of immunoglobulins during immune response	GO:0002757 immune response-activating signal transduction
GO:0031324 negative regulation of cellular metabolic process	GO:0002200 somatic diversification of immune receptors	GO:0051606 detection of stimulus
GO:0031323 regulation of cellular metabolic process	GO:0031346 positive regulation of cell projection organization	GO:0007420 brain development
GO:0007067 mitosis	GO:0030879 mammary gland development	GO:0007423 sensory organ development
GO:0040008 regulation of growth	GO:0048646 anatomical structure formation involved in morphogenesis	GO:0012501 programmed cell death
GO:0010467 gene expression	GO:0035150 regulation of tube size	GO:0001654 eye development
GO:0032469 endoplasmic reticulum calcium ion homeostasis	GO:0006952 defense response	GO:0012502 induction of programmed cell death
GO:0048534 hemopoietic or lymphoid organ development	GO:0001776 leukocyte homeostasis	GO:0006355 regulation of transcription, DNA-dependent
GO:0010468 regulation of gene expression	GO:0001775 cell activation	GO:0006357 regulation of transcription from RNA polymerase II promoter
GO:0042102 positive regulation of T cell proliferation	GO:0001773 myeloid dendritic cell activation	GO:0006350 transcription
GO:0002449 lymphocyte mediated immunity	GO:0006954 inflammatory response	GO:0006351 transcription, DNA-dependent
GO:0050870 positive regulation of T cell activation	GO:0006955 immune response	GO:0050671 positive regulation of lymphocyte proliferation
GO:0002443 leukocyte mediated immunity	GO:0048010 vascular endothelial growth factor receptor signaling pathway	GO:0032774 RNA biosynthetic process
GO:0042770 DNA damage response, signal transduction	GO:0030278 regulation of ossification	GO:0033674 positive regulation of kinase activity
GO:0045005 maintenance of fidelity during DNA-dependent DNA replication	GO:0030279 negative regulation of ossification	GO:0030154 cell differentiation
GO:0002562 somatic diversification of immune receptors via germline recombination within a single locus	GO:0048015 phosphoinositide-mediated signaling	GO:0045580 regulation of T cell differentiation
GO:0042475 odontogenesis of dentine-containing tooth	GO:0045616 regulation of keratinocyte differentiation	GO:0045582 positive regulation of T cell differentiation
GO:0042476 odontogenesis	GO:0045787 positive regulation of cell cycle	GO:0009612 response to mechanical stimulus
GO:0048284 organelle fusion	GO:0001570 vasculogenesis	GO:0045586 regulation of gamma-delta T cell differentiation
GO:0002250 adaptive immune response	GO:0002757 immune response-activating signal transduction	GO:0045588 positive regulation of gamma-delta T cell differentiation
GO:0002253 activation of immune response	GO:0007420 brain development	GO:0016337 cell-cell adhesion
GO:0002252 immune effector process	GO:0007423 sensory organ development	GO:0008544 epidermis development
GO:0006970 response to osmotic stress	GO:0012501 programmed cell death	GO:0046777 protein amino acid autophosphorylation
GO:0001933 negative regulation of protein amino acid phosphorylation	GO:0012502 induction of programmed cell death	GO:0002891 positive regulation of immunoglobulin mediated immune response
	GO:0006355 regulation of transcription, DNA-dependent	GO:0009719 response to endogenous stimulus
	GO:0006357 regulation of transcription from RNA polymerase II promoter	GO:0006139 nucleobase, nucleoside, nucleotide and nucleic acid metabolic process
	GO:0006350 transcription	GO:0051327 M phase of meiotic cell cycle
	GO:0006351 transcription, DNA-dependent	GO:0001701 in utero embryonic development
	GO:0050671 positive regulation of lymphocyte proliferation	GO:0051321 meiotic cell cycle
	GO:0032774 RNA biosynthetic process	GO:0042303 molting cycle
	GO:0001655 urogenital system development	GO:0001916 positive regulation of T cell mediated cytotoxicity
	GO:0030155 regulation of cell adhesion	GO:0008629 induction of apoptosis by intracellular signals
	GO:0030154 cell differentiation	GO:0043368 positive T cell selection
	GO:0045580 regulation of T cell differentiation	GO:0033135 regulation of peptidyl-serine phosphorylation
	GO:0045582 positive regulation of T cell differentiation	GO:0006508 proteolysis
	GO:0045586 regulation of gamma-delta T cell differentiation	GO:0043009 chordate embryonic development
	GO:0045588 positive regulation of gamma-delta T cell differentiation	GO:0032502 developmental process
	GO:0016337 cell-cell adhesion	GO:0014909 smooth muscle cell migration
	GO:0008544 epidermis development	GO:0048333 mesodermal cell differentiation
	GO:0046777 protein amino acid autophosphorylation	GO:0032508 DNA duplex unwinding
	GO:0002891 positive regulation of immunoglobulin mediated immune response	GO:0009987 cellular process
	GO:0006139 nucleobase, nucleoside, nucleotide and nucleic acid metabolic process	GO:0048339 paraxial mesoderm development
	GO:0001701 in utero embryonic development	GO:0010524 positive regulation of calcium ion transport into cytosol
	GO:0030800 negative regulation of cyclic nucleotide metabolic process	GO:0032471 reduction of endoplasmic reticulum calcium ion concentration
	GO:0042303 molting cycle	GO:0030003 cellular cation homeostasis
	GO:0001916 positive regulation of T cell mediated cytotoxicity	GO:0060216 definitive hemopoiesis
	GO:0043009 chordate embryonic development	GO:0016485 protein processing
	GO:0017157 regulation of exocytosis	GO:0032879 regulation of localization
	GO:0032502 developmental process	GO:0021569 rhombomere 3 development
	GO:0014909 smooth muscle cell migration	GO:0035107 appendage morphogenesis
	GO:0009987 cellular process	GO:0051607 defense response to virus
	GO:0009058 biosynthetic process	GO:0050777 negative regulation of immune response
	GO:0030003 cellular cation homeostasis	GO:0050776 regulation of immune response
	GO:0060216 definitive hemopoiesis	GO:0001957 intramembranous ossification
	GO:0016485 protein processing	GO:0051253 negative regulation of RNA metabolic process
	GO:0032879 regulation of localization	GO:0051252 regulation of RNA metabolic process
	GO:0016481 negative regulation of transcription	GO:0050670 regulation of lymphocyte proliferation
	GO:0035107 appendage morphogenesis	GO:0051254 positive regulation of RNA metabolic process
	GO:0050776 regulation of immune response	GO:0010522 regulation of calcium ion transport into cytosol
	GO:0050678 regulation of epithelial cell proliferation	GO:0007398 ectoderm development
	GO:0001958 endochondral ossification	GO:0006919 activation of caspase activity
	GO:0001957 intramembranous ossification	GO:0032392 DNA geometric change
	GO:0051253 negative regulation of RNA metabolic process	GO:0048041 focal adhesion formation
	GO:0051252 regulation of RNA metabolic process	GO:0048754 branching morphogenesis of a tube
	GO:0050670 regulation of lymphocyte proliferation	GO:0002475 antigen processing and presentation via MHC class Ib
	GO:0051254 positive regulation of RNA metabolic process	GO:0007389 pattern specification process
	GO:0050673 epithelial cell proliferation	GO:0060032 notochord regression
	GO:0001816 cytokine production	GO:0001974 blood vessel remodeling
	GO:0001817 regulation of cytokine production	GO:0045762 positive regulation of adenylate cyclase activity
	GO:0001812 positive regulation of type I hypersensitivity	GO:0051050 positive regulation of transport
	GO:0001810 regulation of type I hypersensitivity	GO:0002573 myeloid leukocyte differentiation
	GO:0051145 smooth muscle cell differentiation	GO:0048729 tissue morphogenesis
	GO:0001794 type IIa hypersensitivity	GO:0050851 antigen receptor-mediated signaling pathway
	GO:0001819 positive regulation of cytokine production	GO:0050852 T cell receptor signaling pathway
	GO:0007398 ectoderm development	GO:0050853 B cell receptor signaling pathway
	GO:0042116 macrophage activation	GO:0050854 regulation of antigen receptor-mediated signaling pathway
	GO:0048754 branching morphogenesis of a tube	GO:0050856 regulation of T cell receptor signaling pathway
	GO:0006935 chemotaxis	GO:0050858 negative regulation of antigen receptor-mediated signaling pathway
	GO:0002475 antigen processing and presentation via MHC class Ib	GO:0006917 induction of apoptosis
	GO:0007389 pattern specification process	GO:0007584 response to nutrient
	GO:0060032 notochord regression	GO:0006915 apoptosis
	GO:0001974 blood vessel remodeling	GO:0051174 regulation of phosphorus metabolic process
	GO:0051050 positive regulation of transport	GO:0002711 positive regulation of T cell mediated immunity
	GO:0010557 positive regulation of macromolecule biosynthetic process	GO:0002712 regulation of B cell mediated immunity
	GO:0002573 myeloid leukocyte differentiation	GO:0002714 positive regulation of B cell mediated immunity
	GO:0010556 regulation of macromolecule biosynthetic process	GO:0048050 post-embryonic eye morphogenesis
	GO:0048729 tissue morphogenesis	GO:0043523 regulation of neuron apoptosis
	GO:0050851 antigen receptor-mediated signaling pathway	GO:0046942 carboxylic acid transport
	GO:0050853 B cell receptor signaling pathway	GO:0006310 DNA recombination
	GO:0050854 regulation of antigen receptor-mediated signaling pathway	GO:0051489 regulation of filopodium assembly
	GO:0030330 DNA damage response, signal transduction by p53 class mediator	GO:0000077 DNA damage checkpoint
	GO:0006917 induction of apoptosis	GO:0000075 cell cycle checkpoint
	GO:0006915 apoptosis	GO:0051726 regulation of cell cycle
	GO:0051174 regulation of phosphorus metabolic process	GO:0051480 cytosolic calcium ion homeostasis
	GO:0002711 positive regulation of T cell mediated immunity	GO:0030502 negative regulation of bone mineralization
	GO:0002712 regulation of B cell mediated immunity	GO:0030900 forebrain development
	GO:0009059 macromolecule biosynthetic process	GO:0048593 camera-type eye morphogenesis
	GO:0002714 positive regulation of B cell mediated immunity	GO:0030902 hindbrain development
	GO:0051489 regulation of filopodium assembly	GO:0035108 limb morphogenesis
	GO:0051726 regulation of cell cycle	GO:0046635 positive regulation of alpha-beta T cell activation
	GO:0051480 cytosolic calcium ion homeostasis	GO:0046634 regulation of alpha-beta T cell activation
	GO:0048844 artery morphogenesis	GO:0046633 alpha-beta T cell proliferation
	GO:0045646 regulation of erythrocyte differentiation	GO:0051283 negative regulation of sequestering of calcium ion
	GO:0008589 regulation of smoothened signaling pathway	GO:0046631 alpha-beta T cell activation
	GO:0035108 limb morphogenesis	GO:0055072 iron ion homeostasis
	GO:0046635 positive regulation of alpha-beta T cell activation	GO:0055074 calcium ion homeostasis
	GO:0046634 regulation of alpha-beta T cell activation	GO:0006825 copper ion transport
	GO:0046633 alpha-beta T cell proliferation	GO:0018193 peptidyl-amino acid modification
	GO:0051283 negative regulation of sequestering of calcium ion	GO:0045830 positive regulation of isotype switching
	GO:0046631 alpha-beta T cell activation	GO:0006260 DNA replication
	GO:0048251 elastic fiber assembly	GO:0006261 DNA-dependent DNA replication
	GO:0007517 muscle organ development	GO:0043281 regulation of caspase activity
	GO:0007409 axonogenesis	GO:0043280 positive regulation of caspase activity
	GO:0002661 regulation of B cell tolerance induction	GO:0043283 biopolymer metabolic process
	GO:0042330 taxis	GO:0006268 DNA unwinding during replication
	GO:0002663 positive regulation of B cell tolerance induction	GO:0019725 cellular homeostasis
	GO:0009617 response to bacterium	GO:0019724 B cell mediated immunity
	GO:0007519 skeletal muscle tissue development	GO:0048570 notochord morphogenesis
	GO:0009611 response to wounding	GO:0046649 lymphocyte activation
	GO:0018193 peptidyl-amino acid modification	GO:0046643 regulation of gamma-delta T cell activation
	GO:0045830 positive regulation of isotype switching	GO:0046640 regulation of alpha-beta T cell proliferation
	GO:0043283 biopolymer metabolic process	GO:0046641 positive regulation of alpha-beta T cell proliferation
	GO:0019724 B cell mediated immunity	GO:0046645 positive regulation of gamma-delta T cell activation
	GO:0048538 thymus development	GO:0051216 cartilage development
	GO:0046649 lymphocyte activation	GO:0048872 homeostasis of number of cells
	GO:0045995 regulation of embryonic development	GO:0007204 elevation of cytosolic calcium ion concentration
	GO:0046643 regulation of gamma-delta T cell activation	GO:0048878 chemical homeostasis
	GO:0046640 regulation of alpha-beta T cell proliferation	GO:0046849 bone remodeling
	GO:0046641 positive regulation of alpha-beta T cell proliferation	GO:0015837 amine transport
	GO:0031069 hair follicle morphogenesis	GO:0045191 regulation of isotype switching
	GO:0046645 positive regulation of gamma-delta T cell activation	GO:0045190 isotype switching
	GO:0051216 cartilage development	GO:0031667 response to nutrient levels
	GO:0007204 elevation of cytosolic calcium ion concentration	GO:0002923 regulation of humoral immune response mediated by circulating immunoglobulin
	GO:0048878 chemical homeostasis	GO:0032943 mononuclear cell proliferation
	GO:0030199 collagen fibril organization	GO:0002920 regulation of humoral immune response
	GO:0030198 extracellular matrix organization	GO:0032946 positive regulation of mononuclear cell proliferation
	GO:0046849 bone remodeling	GO:0032944 regulation of mononuclear cell proliferation
	GO:0046847 filopodium assembly	GO:0007219 Notch signaling pathway
	GO:0030195 negative regulation of blood coagulation	GO:0016049 cell growth
	GO:0048667 cell morphogenesis involved in neuron differentiation	GO:0016044 membrane organization
	GO:0045191 regulation of isotype switching	GO:0030183 B cell differentiation
	GO:0045190 isotype switching	GO:0021938 smoothened signaling pathway involved in regulation of granule cell precursor cell proliferation
	GO:0032946 positive regulation of mononuclear cell proliferation	GO:0065007 biological regulation
	GO:0032944 regulation of mononuclear cell proliferation	GO:0019233 sensory perception of pain
	GO:0032496 response to lipopolysaccharide	GO:0065008 regulation of biological quality
	GO:0048663 neuron fate commitment	GO:0016265 death
	GO:0007346 regulation of mitotic cell cycle	GO:0051132 NK T cell activation
	GO:0002894 positive regulation of type II hypersensitivity	GO:0051133 regulation of NK T cell activation
	GO:0016049 cell growth	GO:0046545 development of primary female sexual characteristics
	GO:0045649 regulation of macrophage differentiation	GO:0051135 positive regulation of NK T cell activation
	GO:0045647 negative regulation of erythrocyte differentiation	GO:0008152 metabolic process
	GO:0016044 membrane organization	GO:0019800 peptide cross-linking via chondroitin 4-sulfate glycosaminoglycan
	GO:0016043 cellular component organization	GO:0032633 interleukin-4 production
	GO:0002892 regulation of type II hypersensitivity	GO:0045165 cell fate commitment
	GO:0065007 biological regulation	GO:0045471 response to ethanol
	GO:0001840 neural plate development	GO:0016540 protein autoprocessing
	GO:0065009 regulation of molecular function	GO:0016568 chromatin modification
	GO:0065008 regulation of biological quality	GO:0016569 covalent chromatin modification
	GO:0045683 negative regulation of epidermis development	GO:0045637 regulation of myeloid cell differentiation
	GO:0016265 death	GO:0050966 detection of mechanical stimulus involved in sensory perception of pain
	GO:0051132 NK T cell activation	GO:0016310 phosphorylation
	GO:0051133 regulation of NK T cell activation	GO:0050801 ion homeostasis
	GO:0051135 positive regulation of NK T cell activation	GO:0006865 amino acid transport
	GO:0030890 positive regulation of B cell proliferation	GO:0002819 regulation of adaptive immune response
	GO:0046546 development of primary male sexual characteristics	GO:0007418 ventral midline development
	GO:0008015 blood circulation	GO:0009790 embryonic development
	GO:0042060 wound healing	GO:0009792 embryonic development ending in birth or egg hatching
	GO:0050880 regulation of blood vessel size	GO:0009651 response to salt stress
	GO:0015802 basic amino acid transport	GO:0001666 response to hypoxia
	GO:0008152 metabolic process	GO:0022008 neurogenesis
	GO:0019800 peptide cross-linking via chondroitin 4-sulfate glycosaminoglycan	GO:0007417 central nervous system development
	GO:0032633 interleukin-4 production	GO:0000723 telomere maintenance
	GO:0050819 negative regulation of coagulation	GO:0000725 recombinational repair
	GO:0014047 glutamate secretion	GO:0000724 double-strand break repair via homologous recombination
	GO:0042730 fibrinolysis	GO:0006346 methylation-dependent chromatin silencing
	GO:0045165 cell fate commitment	GO:0048304 positive regulation of isotype switching to IgG isotypes
	GO:0016540 protein autoprocessing	GO:0022610 biological adhesion
	GO:0045045 secretory pathway	GO:0060173 limb development
	GO:0045637 regulation of myeloid cell differentiation	GO:0044238 primary metabolic process
	GO:0016310 phosphorylation	GO:0001942 hair follicle development
	GO:0050801 ion homeostasis	GO:0007016 cytoskeletal anchoring at plasma membrane
	GO:0002819 regulation of adaptive immune response	GO:0045597 positive regulation of cell differentiation
	GO:0030301 cholesterol transport	GO:0045596 negative regulation of cell differentiation
	GO:0007418 ventral midline development	GO:0045595 regulation of cell differentiation
	GO:0009790 embryonic development	GO:0045892 negative regulation of transcription, DNA-dependent
	GO:0009792 embryonic development ending in birth or egg hatching	GO:0045893 positive regulation of transcription, DNA-dependent
	GO:0001666 response to hypoxia	GO:0055080 cation homeostasis
	GO:0022008 neurogenesis	GO:0055082 cellular chemical homeostasis
	GO:0007417 central nervous system development	GO:0001711 endodermal cell fate commitment
	GO:0048304 positive regulation of isotype switching to IgG isotypes	GO:0001710 mesodermal cell fate commitment
	GO:0022610 biological adhesion	GO:0008637 apoptotic mitochondrial changes
	GO:0060173 limb development	GO:0007568 aging
	GO:0044238 primary metabolic process	GO:0001569 patterning of blood vessels
	GO:0001942 hair follicle development	GO:0051094 positive regulation of developmental process
	GO:0045597 positive regulation of cell differentiation	GO:0009725 response to hormone stimulus
	GO:0045596 negative regulation of cell differentiation	GO:0043170 macromolecule metabolic process
	GO:0045595 regulation of cell differentiation	GO:0045941 positive regulation of transcription
	GO:0002861 regulation of inflammatory response to antigenic stimulus	GO:0045944 positive regulation of transcription from RNA polymerase II promoter
	GO:0045892 negative regulation of transcription, DNA-dependent	GO:0030098 lymphocyte differentiation
	GO:0045893 positive regulation of transcription, DNA-dependent	GO:0030099 myeloid cell differentiation
	GO:0002864 regulation of acute inflammatory response to antigenic stimulus	GO:0030097 hemopoiesis
	GO:0055080 cation homeostasis	GO:0017145 stem cell division
	GO:0001892 embryonic placenta development	GO:0045860 positive regulation of protein kinase activity
	GO:0015809 arginine transport	GO:0009991 response to extracellular stimulus
	GO:0032990 cell part morphogenesis	GO:0031281 positive regulation of cyclase activity
	GO:0001569 patterning of blood vessels	GO:0031325 positive regulation of cellular metabolic process
	GO:0051094 positive regulation of developmental process	GO:0031324 negative regulation of cellular metabolic process
	GO:0051098 regulation of binding	GO:0031323 regulation of cellular metabolic process
	GO:0043170 macromolecule metabolic process	GO:0021575 hindbrain morphogenesis
	GO:0045941 positive regulation of transcription	GO:0032501 multicellular organismal process
	GO:0045944 positive regulation of transcription from RNA polymerase II promoter	GO:0022408 negative regulation of cell-cell adhesion
	GO:0030098 lymphocyte differentiation	GO:0006879 cellular iron ion homeostasis
	GO:0030099 myeloid cell differentiation	GO:0007067 mitosis
	GO:0030097 hemopoiesis	GO:0040007 growth
	GO:0031325 positive regulation of cellular metabolic process	GO:0050982 detection of mechanical stimulus
	GO:0031324 negative regulation of cellular metabolic process	GO:0055007 cardiac muscle cell differentiation
	GO:0031323 regulation of cellular metabolic process	GO:0010467 gene expression
	GO:0048002 antigen processing and presentation of peptide antigen	GO:0032469 endoplasmic reticulum calcium ion homeostasis
	GO:0032501 multicellular organismal process	GO:0048534 hemopoietic or lymphoid organ development
	GO:0032288 myelin assembly	GO:0048535 lymph node development
	GO:0006879 cellular iron ion homeostasis	GO:0010468 regulation of gene expression
	GO:0002009 morphogenesis of an epithelium	GO:0048666 neuron development
	GO:0040007 growth	GO:0034101 erythrocyte homeostasis
	GO:0040008 regulation of growth	GO:0009582 detection of abiotic stimulus
	GO:0010464 regulation of mesenchymal cell proliferation	GO:0034103 regulation of tissue remodeling
	GO:0010467 gene expression	GO:0034104 negative regulation of tissue remodeling
	GO:0010463 mesenchymal cell proliferation	GO:0042102 positive regulation of T cell proliferation
	GO:0048534 hemopoietic or lymphoid organ development	GO:0002449 lymphocyte mediated immunity
	GO:0048535 lymph node development	GO:0051402 neuron apoptosis
	GO:0010468 regulation of gene expression	GO:0050870 positive regulation of T cell activation
	GO:0034103 regulation of tissue remodeling	GO:0031214 biomineral formation
	GO:0034104 negative regulation of tissue remodeling	GO:0007155 cell adhesion
	GO:0042108 positive regulation of cytokine biosynthetic process	GO:0007154 cell communication
	GO:0044267 cellular protein metabolic process	GO:0002443 leukocyte mediated immunity
	GO:0032635 interleukin-6 production	GO:0042770 DNA damage response, signal transduction
	GO:0042107 cytokine metabolic process	GO:0042771 DNA damage response, signal transduction by p53 class mediator resulting in induction of apoptosis
	GO:0042100 B cell proliferation	GO:0002562 somatic diversification of immune receptors via germline recombination within a single locus
	GO:0030334 regulation of cell migration	GO:0048699 generation of neurons
	GO:0042102 positive regulation of T cell proliferation	GO:0021587 cerebellum morphogenesis
	GO:0002448 mast cell mediated immunity	GO:0042475 odontogenesis of dentine-containing tooth
	GO:0002449 lymphocyte mediated immunity	GO:0042474 middle ear morphogenesis
	GO:0051402 neuron apoptosis	GO:0007399 nervous system development
	GO:0007159 leukocyte adhesion	GO:0042476 odontogenesis
	GO:0050870 positive regulation of T cell activation	GO:0042094 interleukin-2 biosynthetic process
	GO:0031214 biomineral formation	GO:0048284 organelle fusion
	GO:0007155 cell adhesion	GO:0002250 adaptive immune response
	GO:0007154 cell communication	GO:0002253 activation of immune response
	GO:0007157 heterophilic cell adhesion	GO:0002252 immune effector process
	GO:0002443 leukocyte mediated immunity	GO:0001933 negative regulation of protein amino acid phosphorylation
	GO:0002444 myeloid leukocyte mediated immunity	GO:0001932 regulation of protein amino acid phosphorylation
	GO:0002445 type II hypersensitivity	GO:0001568 blood vessel development
	GO:0042771 DNA damage response, signal transduction by p53 class mediator resulting in induction of apoptosis	GO:0045577 regulation of B cell differentiation
	GO:0002562 somatic diversification of immune receptors via germline recombination within a single locus
	GO:0048699 generation of neurons
	GO:0042475 odontogenesis of dentine-containing tooth
	GO:0042474 middle ear morphogenesis
	GO:0007399 nervous system development
	GO:0042476 odontogenesis
	GO:0042094 interleukin-2 biosynthetic process
	GO:0032680 regulation of tumor necrosis factor production
	GO:0002250 adaptive immune response
	GO:0002253 activation of immune response
	GO:0002252 immune effector process
	GO:0001932 regulation of protein amino acid phosphorylation
	GO:0001935 endothelial cell proliferation
	GO:0001568 blood vessel development
	GO:0045576 mast cell activation
